# Supplementary material for: Description and Modeling of Relevant Demographic and Laboratory Variables in a Large Oncology Cohort to Generate Virtual Populations
Source: Pharmaceutics. 2024 Dec 3;16(12):1548. doi: 10.3390/pharmaceutics16121548 (PMC11728769; doi:10.3390/pharmaceutics16121548)
Supplement: Supplementary file 1 [file pharmaceutics-16-01548-s001.zip]

Archive with 1 entries (1 files):
- pharmaceutics-3265576-supplementary.pdf
